# Supplementary material for: Chemical Composition and In Vitro Antioxidant Activity of Salvia aratocensis (Lamiaceae) Essential Oils and Extracts
Source: Molecules. 2023 May 12;28(10):4062. doi: 10.3390/molecules28104062 (PMC10223537; doi:10.3390/molecules28104062)
Supplement: Supplementary file 1 [file molecules-28-04062-s001.zip]

Archive with 1 entries (1 files):
- molecules-2364647-supplementary.pdf
